# Supplementary material for: Prognosis Stratification Tools in Early-Stage Endometrial Cancer: Could We Improve Their Accuracy?
Source: Cancers (Basel). 2022 Feb 12;14(4):912. doi: 10.3390/cancers14040912 (PMC8869938; doi:10.3390/cancers14040912)
Supplement: Supplementary file 1 [file cancers-14-00912-s001.zip]

Archive with 1 entries (1 files):
- cancers-1560558-supplementary.pdf
